# Supplementary material for: Tonic Endocannabinoid Levels Modulate Retinal Signaling
Source: Int J Environ Res Public Health. 2022 Sep 30;19(19):12460. doi: 10.3390/ijerph191912460 (PMC9566182; doi:10.3390/ijerph191912460)
Supplement: Supplementary file 1 [file ijerph-19-12460-s001.zip]

Archive with 1 entries (1 files):
- ijerph-1850329-supplementary.pdf
